# Supplementary material for: Sequence terminus dependent PCR for site-specific mutation and modification detection
Source: Nat Commun. 2023 Mar 1;14:1169. doi: 10.1038/s41467-023-36884-4 (PMC9978023; doi:10.1038/s41467-023-36884-4)
Supplement: Supplementary file 4 — Source Data [file 41467_2023_36884_MOESM4_ESM.zip]

Archive with 16 entries (12 files):
- Source Data/
- Source Data/Sequencing source data/
- Source Data/Sequencing source data/Figure 2e.ab1
- Source Data/Sequencing source data/Figure 5d.ab1
- Source Data/Sequencing source data/Supplementary Figure 5a.ab1
- Source Data/Sequencing source data/Supplementary Figure 5b.ab1
- Source Data/Sequencing source data/Supplementary Figure 5c.ab1
- Source Data/Source data.xlsx
- Source Data/__MACOSX/
- Source Data/__MACOSX/._Sequencing source data
- Source Data/__MACOSX/Sequencing source data/
- Source Data/__MACOSX/Sequencing source data/._Figure 2e.ab1
- Source Data/__MACOSX/Sequencing source data/._Figure 5d.ab1
- Source Data/__MACOSX/Sequencing source data/._Supplementary Figure 5a.ab1
- Source Data/__MACOSX/Sequencing source data/._Supplementary Figure 5b.ab1
- Source Data/__MACOSX/Sequencing source data/._Supplementary Figure 5c.ab1
