# Supplementary material for: Sequence terminus dependent PCR for site-specific mutation and modification detection
Source: Nat Commun. 2023 Mar 1;14:1169. doi: 10.1038/s41467-023-36884-4 (PMC9978023; doi:10.1038/s41467-023-36884-4)
Supplement: Supplementary file 4 — Source Data [file 41467_2023_36884_MOESM4_ESM.zip › Source Data/Source data.xlsx]

## Sheet: Figure 1d
Figure 1d
	first derivative of fluorescence intensity for different lengths (in nt)
Temperature (degrees Celsius)	8	11	14	17	20
50.2	0.3572	0.31714	0.36793	0.4654	0.26147
50.5509	0.3572	0.31714	0.36793	0.4654	0.26147
50.9019	0.36681	0.3321	0.3884	0.46285	0.26574
51.2528	0.38506	0.34254	0.40817	0.45714	0.27849
51.6038	0.40575	0.34159	0.41779	0.45188	0.29872
51.9547	0.4145	0.33218	0.42135	0.45151	0.32096
52.3057	0.4067	0.32002	0.424	0.4549	0.3393
52.6566	0.39333	0.31083	0.42472	0.4587	0.35731
53.0076	0.3857	0.30703	0.42088	0.46215	0.38644
53.3585	0.38747	0.30782	0.41293	0.46497	0.4264
53.7094	0.39041	0.31218	0.40551	0.46649	0.46339
54.0604	0.38845	0.32045	0.40307	0.46493	0.49389
54.4113	0.3856	0.32703	0.40373	0.46506	0.52785
54.7623	0.38666	0.32492	0.40833	0.47615	0.56933
55.1132	0.39261	0.31777	0.41606	0.49738	0.61538
55.4642	0.3967	0.31268	0.42008	0.51555	0.663
55.8151	0.39664	0.31661	0.42029	0.52343	0.71229
56.1661	0.39782	0.32792	0.42267	0.52619	0.76531
56.517	0.39866	0.33481	0.43106	0.52839	0.81444
56.868	0.3985	0.33458	0.44146	0.53344	0.85421
57.2189	0.40096	0.33769	0.44812	0.54249	0.88991
57.5698	0.40606	0.34427	0.45085	0.55363	0.92749
57.9208	0.41025	0.34712	0.45326	0.56948	0.97114
58.2717	0.41056	0.34931	0.45672	0.59217	1.01819
58.6227	0.40756	0.35265	0.46112	0.62017	1.06319
58.9736	0.40413	0.35236	0.46684	0.65054	1.103
59.3246	0.40316	0.34901	0.47503	0.67782	1.13428
59.6755	0.40519	0.35061	0.48548	0.70247	1.1552
60.0265	0.40992	0.35762	0.49723	0.73412	1.16388
60.3774	0.41851	0.36178	0.50992	0.7764	1.16018
60.7283	0.42896	0.36402	0.52332	0.82526	1.14836
61.0793	0.4349	0.36984	0.53985	0.8793	1.12889
61.4302	0.43154	0.3791	0.55971	0.93757	1.099
61.7812	0.42465	0.39045	0.57908	0.9962	1.06198
62.1321	0.42604	0.40248	0.59811	1.05464	1.02488
62.4831	0.43664	0.40969	0.61976	1.11732	0.99012
62.834	0.45093	0.41425	0.64403	1.18608	0.95874
63.185	0.46279	0.42309	0.67236	1.25475	0.92726
63.5359	0.46583	0.43516	0.70857	1.3168	0.88845
63.8869	0.46123	0.44749	0.75086	1.37168	0.84442
64.2378	0.45833	0.45717	0.79167	1.41764	0.79958
64.5887	0.46254	0.46662	0.83091	1.45336	0.75487
64.9397	0.47019	0.48187	0.87365	1.47706	0.71188
65.2906	0.47391	0.50307	0.92117	1.4852	0.67258
65.6416	0.47381	0.52826	0.97891	1.4783	0.63944
65.9925	0.47331	0.55449	1.05115	1.45563	0.60834
66.3435	0.47453	0.5788	1.13787	1.41635	0.57283
66.6944	0.48191	0.60214	1.24273	1.36688	0.53674
67.0453	0.49625	0.62898	1.35947	1.30807	0.50423
67.3963	0.51609	0.66486	1.47602	1.23679	0.4757
67.7472	0.54015	0.7101	1.59289	1.15662	0.45222
68.0982	0.56274	0.76118	1.71792	1.07125	0.43036
68.4491	0.57485	0.81966	1.85671	0.98623	0.407
68.8001	0.57894	0.88715	2.00642	0.90574	0.3836
69.151	0.58803	0.96234	2.1503	0.8286	0.36315
69.502	0.61039	1.04651	2.26851	0.75611	0.34729
69.8529	0.64219	1.1393	2.35238	0.68877	0.33139
70.2039	0.67491	1.24637	2.40297	0.62585	0.31159
70.5548	0.70634	1.37596	2.41743	0.56936	0.29036
70.9057	0.73819	1.52958	2.39445	0.51834	0.27086
71.2567	0.77552	1.70034	2.33946	0.47105	0.25599
71.6076	0.81752	1.86398	2.24441	0.42659	0.24637
71.9586	0.86045	2.00489	2.111	0.38451	0.24052
72.3095	0.91263	2.12774	1.96036	0.34732	0.23561
72.6605	0.98434	2.22816	1.802	0.31754	0.22797
73.0114	1.0731	2.28387	1.63378	0.29341	0.21463
73.3624	1.17084	2.27985	1.45756	0.27196	0.19813
73.7133	1.2788	2.22459	1.28383	0.25264	0.18482
74.0643	1.40488	2.1309	1.12341	0.23473	0.17739
74.4152	1.5461	2.00064	0.97739	0.21634	0.1714
74.7661	1.694	1.83688	0.84515	0.19759	0.16184
75.1171	1.84711	1.65472	0.72947	0.18114	0.15169
75.468	2.00141	1.46738	0.62946	0.1676	0.14697
75.819	2.15053	1.28554	0.54499	0.15612	0.14707
76.1699	2.27817	1.11605	0.47562	0.14588	0.14362
76.5209	2.36131	0.95927	0.4173	0.13675	0.13355
76.8718	2.38396	0.81722	0.36469	0.12906	0.12226
77.2228	2.33883	0.69035	0.31548	0.12182	0.11286
77.5737	2.23103	0.57834	0.27074	0.11356	0.10614
77.9246	2.06982	0.48098	0.23347	0.10436	0.10038
78.2756	1.87291	0.39802	0.20755	0.09636	0.09394
78.6265	1.65816	0.32924	0.18982	0.09095	0.08943
78.9775	1.43434	0.27329	0.17399	0.08873	0.08687
79.3284	1.21319	0.22978	0.15931	0.08662	0.08455
79.6794	1.00426	0.19719	0.14397	0.08116	0.08135
80.0303	0.81533	0.17123	0.12781	0.07514	0.07761
80.3813	0.65178	0.14757	0.11386	0.07042	0.07372
80.7322	0.5149	0.1253	0.10086	0.06601	0.06777
81.0832	0.40485	0.10585	0.08919	0.06147	0.05984
81.4341	0.31942	0.09132	0.08194	0.05694	0.05327
81.785	0.25518	0.08317	0.07854	0.05394	0.05004
82.136	0.20589	0.07884	0.07641	0.05129	0.04794
82.4869	0.16669	0.07265	0.07423	0.04681	0.04541
82.8379	0.13645	0.06446	0.07006	0.04138	0.04292
83.1888	0.11173	0.05831	0.06217	0.03743	0.03985
83.5398	0.09004	0.0545	0.05283	0.03596	0.03573
83.8907	0.07326	0.05143	0.04407	0.03549	0.03008
84.2417	0.06119	0.04717	0.03671	0.03577	0.0255
84.5926	0.05174	0.04038	0.03321	0.03534	0.02535
84.9435	0.043	0.03307	0.03384	0.03236	0.02612
85.2945	0.03437	0.02781	0.03381	0.02832	0.02357
85.6454	0.02881	0.02374	0.02996	0.02293	0.0183
85.9964	0.02634	0.02022	0.02462	0.0164	0.01408
86.3473	0.02226	0.01754	0.01876	0.01047	0.01272
86.6983	0.01593	0.0147	0.01346	0.00561	0.00949
87.0492	0.00944	0.01064	0.00958	0.00287	0.0028
87.4002	0.00262	0.00567	0.00446	0.00166	-0.00431
87.7511	-0.00364	0.00098163	-0.00231	-0.000480575	-0.01059
88.1021	-0.0071	-0.00329	-0.00708	-0.00472	-0.01558
88.453	-0.00961	-0.00688	-0.01064	-0.00978	-0.01917
88.8039	-0.01513	-0.00918	-0.01593	-0.01386	-0.02271
89.1549	-0.023	-0.01142	-0.02205	-0.01655	-0.02835
89.5058	-0.02995	-0.01572	-0.02901	-0.01874	-0.03549
89.8568	-0.03579	-0.02251	-0.03699	-0.02141	-0.04193
90.2077	-0.04028	-0.02857	-0.0432	-0.02419	-0.04803
90.5587	-0.04292	-0.03246	-0.04766	-0.0262	-0.05471
90.9096	-0.04552	-0.03692	-0.05297	-0.02972	-0.06024
91.2605	-0.04964	-0.04315	-0.05842	-0.03758	-0.06538
91.6115	-0.05472	-0.05168	-0.06404	-0.04826	-0.07531
91.9624	-0.06068	-0.06221	-0.07304	-0.05931	-0.09073
92.3134	-0.06737	-0.07274	-0.08554	-0.07016	-0.10771
92.6643	-0.073	-0.08277	-0.09774	-0.08093	-0.12529
93.0153	-0.07599	-0.0936	-0.10905	-0.09192	-0.14251
93.3662	-0.07763	-0.10432	-0.11933	-0.0997	-0.15167
93.7172	-0.07778	-0.11134	-0.12303	-0.10067	-0.14658
94.0681	-0.07409	-0.11369	-0.11758	-0.09759	-0.13233
94.4191	-0.06941	-0.11392	-0.10972	-0.09447	-0.11918
94.77	-0.06941	-0.11392	-0.10972	-0.09447	-0.11918

## Sheet: Figure 1e
Figure 1e
extension length (in bp)	6		9		12		15		18		21		24
template concentration (copies/reaction)	average	standard deviation	average	standard deviation	average	standard deviation	average	standard deviation	average	standard deviation	average	standard deviation	average	standard deviation
10000000	24.7433	0.539475	22.6333	0.28589	18.52	0.157162	15.1633	0.277909	12.8	0.575847	11.9933	0.695006	11.72	0.785048
1000000	27.7467	0.125033	25.83	0.0888819	22.9267	0.416693	18.4533	0.187705	16.22	0.446766	16.85	0.117898	16.34	0.427902
100000	32.81	1.28503	30.1967	0.64671	27.2467	0.472264	22.3933	0.318172	20.7233	0.73228	21.6	0.802994	20.04	0.341174
10000	n.a.	n.a.	n.a.	n.a.	29.8433	0.56003	25.8967	0.430155	23.3433	0.640495	24.9	0.751798	23.7967	0.775005
1000	n.a.	n.a.	n.a.	n.a.	n.a.	n.a.	29.3267	0.420278	26.2233	0.654319	26.4567	0.240069	26.34	0.373631
n.a. - not available

## Sheet: Figure 2b
Figure 2b

## Sheet: Figure 2c
Figure 2c

## Sheet: Figure 2d
Figure 2d	fluorescence intensity
cycle	concentration of methylated DNA (%)
	10	1	0.1	0	Negative
1	0.83885	0.91186	0.90629	0.90154	0.84249
2	0.69699	0.6477	0.66775	0.78704	0.7515
3	0.69699	0.6477	0.71675	0.73815	0.80041
4	0.71849	0.79209	0.71353	0.58766	0.67474
5	0.68095	0.63201	0.77411	0.64565	0.68559
6	0.71752	0.79144	0.63879	0.75244	0.5987
7	0.55018	0.72343	0.76632	0.65618	0.72488
8	0.66719	0.61895	0.80879	0.67293	0.59601
9	0.62972	0.68005	0.67362	0.63322	0.70449
10	0.61055	0.80839	0.65434	0.63466	0.5134
11	0.52703	0.65184	0.64471	0.52571	0.50328
12	0.56676	0.66696	0.53739	0.66047	0.51754
13	0.46185	0.66069	0.6531	0.57974	0.55953
14	0.57546	0.6758	0.61906	0.59265	0.45195
15	0.48569	0.58669	0.52985	0.62227	0.58124
16	0.55636	0.68151	0.64865	0.59412	0.60222
17	0.46982	0.62004	0.58706	0.55455	0.49134
18	0.52774	0.6289	0.57108	0.53552	0.54751
19	0.59514	0.64711	0.49158	0.43066	0.41915
20	0.59196	0.61953	0.61024	0.57273	0.5374
21	0.6903	0.71736	0.58587	0.4998	0.46443
22	0.81321	0.6929	0.58587	0.42687	0.44011
23	1.17225	0.63462	0.5032	0.53701	0.38141
24	1.70964	0.72929	0.5731	0.46031	0.47531
25	2.91036	0.89727	0.49683	0.43222	0.3504
26	4.76705	1.05889	0.60903	0.42085	0.36466
27	7.31025	1.6113	0.6238	0.43377	0.4518
28	10.5681	2.65516	0.83646	0.37763	0.46938
29	14.2264	4.41378	1.17721	0.52331	0.44509
30	17.9241	6.94655	1.70607	0.3458	0.38981
31	21.5676	10.4224	2.90529	0.54759	0.46938
32	24.6121	14.0618	4.73073	0.52331	0.4208
33	27.1786	17.7648	7.27867	0.49145	0.46266
34	29.2101	21.1053	10.1703	0.60902	0.38646
35	30.6155	23.9949	12.8581	0.42775	0.4978
36	31.6032	26.2464	15.4168	0.48007	0.52544
37	32.3515	27.8705	17.3291	0.54528	0.49444
38	32.5843	29.2257	18.6083	0.58621	0.43919
39	32.9831	30.159	19.7563	0.46871	0.58817
40	33.1358	30.7998	20.1788	0.43309	0.50528

## Sheet: Figure 3a
Figure 3a - main								Figure 3a - inset
	fluorescence intensity
cycle	template concentration (copies/reaction)							template concentration (copies/reaction)	average Ct	standard deviation
	2500	1000	200	50	10	NC		2500	20.46	0.04
1	1.59178	1.50514	1.56391	1.51923	1.5383	1.51775		1000	21.6833	0.106927
2	1.2112	1.21689	1.27787	1.26938	1.3156	1.19738		200	24.0033	0.281484
3	1.20363	1.30047	1.17956	1.31902	1.21613	1.19114		50	25.9133	0.285365
4	1.32542	1.17932	1.27007	1.16839	1.30649	1.2214		10	28.2433	0.725419
5	1.10475	1.17205	1.02097	1.18792	1.08658	1.1849
6	1.16185	1.13814	1.25838	1.06216	1.08205	1.21203
7	1.11632	1.18415	1.15236	1.07115	1.00375	1.10883
8	1.26843	1.24468	0.941331	0.980842	1.00375	1.13907
9	1.10878	1.2374	1.11446	0.970306	0.994723	1.07237
10	1.07836	1.14663	0.752773	0.819828	0.874359	1.13284
11	1.06707	1.07525	1.04257	0.924425	1.01126	1.09329
12	1.13165	1.04862	0.895769	0.899596	0.835273	0.945251
13	1.00625	1.01476	0.801528	0.773997	0.890941	0.911937
14	0.998742	1.00753	0.703476	0.853749	0.791714	0.966204
15	1.05202	1.12125	0.876518	0.903394	0.782737	1.05066
16	1.02538	1.03416	0.729766	0.728197	0.727085	0.842253
17	0.960841	1.15148	0.846402	0.753033	0.782737	0.990235
18	1.04826	1.17809	0.631766	0.627521	0.657993	0.926727
19	1.34455	1.2615	0.684339	0.737323	0.588936	0.920557
20	1.70913	1.23128	0.684339	0.617075	0.618995	0.769549
21	2.55195	1.61684	0.797091	0.666745	0.459807	1.03517
22	4.49593	2.31183	1.00779	0.636689	0.580009	0.974779
23	7.49406	3.694	1.12044	0.596198	0.661217	0.908227
24	11.8063	6.08062	1.66212	0.866635	0.691262	0.938414
25	17.1096	9.75712	2.88779	1.21664	0.712355	0.841702
26	22.836	14.6655	5.09703	1.65323	0.876022	0.820733
27	28.1442	19.917	8.61359	3.09022	1.29214	0.847849
28	32.8281	25.0893	13.524	5.71023	2.13801	0.850924
29	36.7383	29.7958	18.9957	9.82109	3.90597	0.938414
30	40.1557	33.8585	24.4555	14.943	6.80051	0.823805
31	42.9502	37.3335	29.3918	20.6835	10.8574	0.823805
32	45.2761	40.1899	33.4703	25.7789	15.3472	0.950758
33	47.4028	42.7589	37.0529	30.8293	19.6754	0.860153
34	48.9826	44.7235	40.0335	35.0079	23.613	0.829952
35	50.4198	46.5154	42.5107	38.685	27.3175	0.712205
36	51.7567	47.9361	44.7087	42.0823	30.5039	0.802821
37	52.7386	49.1541	46.4942	44.4376	33.3678	0.715267
38	53.8837	50.1729	48.0509	46.5921	35.7345	0.712205
39	54.7138	51.1191	49.2043	48.4367	37.7272	0.685059
40	55.4941	51.8958	50.4296	50.2	39.1314	0.893437

## Sheet: Figure 3b
Figure 3b		Ct values
		template amount (copies)
	cycle	20	10	5
	1	27.9	28.26	30.94
	2	28.18	27.61	32.97
	3	27.96	30.2	29.67
	4	26.95	31.97	28.57
	5	27.72	28.93	28.75
	6	28.57	28.31	29.39
	7	27.18	26.88	29.67
	8	26.93	28.03	29.57
	9	28.62	29.69	29.5
	10	27.6	27.8	33.27
	11	26.15	28.71	30.49
	12	28.1	31.31	30.7
	13	26.68	29.16	30.32
	14	28.31	28.57	28.48
	15	27.87	29.49	29.79
	16	27.96	30.32	30.88
	17	27.73	27.38	30.26
	18	28.31	28.66	32.24
	19	27.83	29.87	30.39
	20	28.66	28.41	29.7

## Sheet: Figure 4b
Figure 4b	flurescence intensity
	MUT (copies/reaction)			WT copies/reaction)
Cycle	3000	300	30	3000	NEG
1	12241.3	10204.1	8634.09	9479.71	7502.66
2	11175	9154.98	7448.97	8116.47	6487.83
3	11388.1	9480.55	7554.77	8295.16	6799.48
4	11950.2	10276.1	8302.03	8989.33	7559.84
5	12705.2	11189.9	9116.68	9783.5	8355.35
6	13376.9	11923.4	9650.73	10422.7	8933.64
7	13521.4	11986.6	9693.56	10405.3	8883.55
8	13805.4	12009.1	9677.45	10390.8	8941.88
9	13777.8	12154.1	9776.08	10415.9	9010.81
10	13703.1	12254.4	9921.17	10411.1	9046.7
11	13817.4	12362.7	9875.65	10518.1	9067.93
12	13774.4	12410.4	10005	10456	9122.63
13	13912.4	12467	9973.73	10466	9058.5
14	13890.9	12524.5	10179.4	10551.7	9137.31
15	13968.1	12541.3	10166.5	10501.7	9220.12
16	13898.8	12579.9	10153.6	10490.5	9235.86
17	14101.9	12605.2	10190.4	10551.5	9207.66
18	13952	12642.4	10170.6	10447.6	9237.96
19	14025.4	12644.9	10293.7	10554.9	9262.63
20	13990.2	12672.7	10326.3	10460.5	9250.79
21	13916.7	12609.1	10332.3	10421.5	9229.93
22	13966.9	12673.1	10338.5	10402.4	9190.89
23	13877.9	12656.7	10405.2	10405.8	9167.71
24	13792.1	12679.6	10440.7	10500.5	9212.98
25	13816.3	12738.1	10427.7	10398.9	9301.26
26	13852.4	12732.3	10562.7	10378.9	9262.37
27	13916.4	12744.5	10586.9	10416.2	9204.32
28	14081.3	12760	10539.2	10380.9	9248.7
29	14297.1	12775.2	10610.3	10401.3	9242.14
30	15013.3	12812.2	10591.5	10323.4	9294.99
31	16286.3	12836.3	10700.2	10342.1	9267.56
32	18592.9	12924	10718.1	10451.8	9250.03
33	23032.4	13076.6	10868	10446	9225.52
34	30912.4	13365.6	10834	10341.1	9254.56
35	43398.5	13927.2	10861.2	10444.1	9293.07
36	59287.8	14939.2	10892.3	10321.8	9282.62
37	77044	16970.2	11083	10378.2	9317.83
38	93333.9	20889.3	11285.2	10380.9	9273.1
39	107431	27882	11674.1	10343.9	9278.79
40	119333	39416.5	12434.7	10410.1	9255.39
41	128795	55105	13826.5	10310.7	9269.82
42	136246	72461.7	16632.1	10362.8	9244.25
43	142292	89731.8	21570.2	10380.5	9340.96
44	146780	105276	29634.8	10297.4	9238.99
45	149794	118856	40290.7	10293.9	9269.86

## Sheet: Figure 5b
Figure 5b
		fluorescence signal intensity
	cycle	MDRE+mCpG	mCpG only	MDRE+CpG	NEG
	1	0.15703	0.14788	0.1332	0.143875
	2	0.11808	0.15475	0.17841	0.164835
	3	0.15706	0.17081	0.11298	0.143345
	4	0.193	0.13814	0.19001	0.156855
	5	0.17006	0.15332	0.17422	0.168605
	6	0.16621	0.18739	0.14878	0.17077
	7	0.16621	0.12669	0.15667	0.17833
	8	0.16162	0.14487	0.19224	0.1668
	9	0.18986	0.1805	0.19031	0.18822
	10	0.17993	0.1403	0.21203	0.1746
	11	0.18297	0.17362	0.20815	0.16713
	12	0.15473	0.12285	0.17068	0.180745
	13	0.1906	0.15846	0.18451	0.15941
	14	0.25929	0.1812	0.19239	0.1865
	15	0.27686	0.16833	0.17856	0.180615
	16	0.32034	0.17362	0.19239	0.171095
	17	0.45537	0.11828	0.22197	0.161415
	18	0.71959	0.14559	0.19433	0.188295
	19	1.22319	0.14487	0.22379	0.193945
	20	2.17052	0.1821	0.19016	0.195845
	21	3.73991	0.15404	0.20788	0.20538
	22	5.98816	0.1731	0.20968	0.20324
	23	8.66922	0.1754	0.21952	0.21287
	24	11.5229	0.21339	0.19582	0.22065
	25	14.1959	0.19589	0.26497	0.18772
	26	16.7633	0.21407	0.22159	0.21113
	27	19.1072	0.15633	0.20193	0.19573
	28	21.2126	0.19727	0.19805	0.21519
	29	23.1179	0.14716	0.24939	0.19203
	30	24.8213	0.16992	0.21784	0.219055
	31	26.3651	0.15246	0.20802	0.201715
	32	27.5788	0.20026	0.23361	0.22311
	33	28.6625	0.20716	0.27101	0.197645
	34	29.6104	0.19727	0.29273	0.203405
	35	30.3972	0.183	0.27482	0.23626
	36	31.0093	0.1929	0.25307	0.234175
	37	31.5071	0.19981	0.28263	0.25138
	38	31.86	0.22954	0.28059	0.241665
	39	32.1664	0.21433	0.26477	0.23764
	40	32.4488	0.177	0.28263	0.263065

## Sheet: Figure 5c
Figure 5c
	Line
	L	200bp ladder
	1	GlaI cut methylated SEPTIN9
	2	Methylated SEPTIN9 without GlaI;
	3	GlaI treated unmethylated SEPTIN9
	4	ddH2O as a negative control

[truncated: 12 more sheets: Figure 6b, Figure 6c, Figure 6d, Figure 6e, Supplementary Figure 1, Supplementary Figure 3, Supplementary Figure 4, Supplementary Figure 6, Supplementary Figure 9, Supplementary Figure 12a, Supplementary Figure 12b, Suppelementary Figure 13]
